# Supplementary material for: Characterization of Physicochemical, Biological, and Chemical Changes Associated with Coconut Milk Fermentation and Correlation Revealed by 1H NMR-Based Metabolomics
Source: Foods. 2023 May 12;12(10):1971. doi: 10.3390/foods12101971 (PMC10217123; doi:10.3390/foods12101971)
Supplement: Supplementary file 1 [file foods-12-01971-s001.zip]

Archive with 1 entries (1 files):
- foods-1893965-supplementary.pdf
